# Supplementary material for: Microbiological assessment reveals that Salmonella, Shigella and Campylobacter infections are widespread in HIV infected and uninfected patients with diarrhea in Mozambique
Source: PLOS Glob Public Health. 2023 May 22;3(5):e0001877. doi: 10.1371/journal.pgph.0001877 (PMC10202286; doi:10.1371/journal.pgph.0001877)
Supplement: S1 Table — (XLSX) [file pgph.0001877.s002.xlsx]

## Sheet: Study database
	Microbiological assessment reveals that Salmonella, Shigella and Campylobacter infections are widespread in HIV infected and uninfected patients with diarrhea in Mozambique
				Study database
Sample_collection_date	Participant_ID	Health_Center	Residence_categories	Sex	Age	Age_range	Age_range_2	Nationality	Place_of_Birth	Occupation	Occupation_>15_years	Education_level	Education_Level_>15_years	Cons_antibiotic	Cons_chicken	Cons_eggs	Cons_raw_vegetables	Handwash_before_eat_or_feed	Drinking_water_source	Boil_water	Use_latrine	Use_latrine_>15_years	Has_pets_dogs&cats	Has_dogs	Has_cats	Has_pigeons	Raises_chickens&ducks	Raises_chicken	Raises_ducks	CG_cleans_children_after_defecating	Mother_wash_hands_before_BF	HIV	Viral_Load_Results	Viral_Load_Range	HIV_diagnosis_year	Tuberculosis	S_Vomiting	S_Fever	S_Weakness	S_Dehydration	S_Cough	S_Abdominal_pain	S_Nausea	Severity_categories_0-1/2-3/>4	BMI_categories normal/under/over	Any_bacteria	Salmonella_+/-	Salmonella_typhimurium	Salmonella_enteritidis
2021-11-17	003DA	0	1	1	49	1	1	0	4	0	0	2	2	0	1	1	1	0	0	1	1	1	0	0	0	0	0	0	0			0				0	0	0	0	0	0	1	0	0	0	0	0	0	0
2021-11-18	007DA	0	1	1	65	0	0	0	6	0	0	2	2	0	1	1	0	0	1	1	0	0	1	1	1	1	0	0	0			0				0	0	0	0	0	0	1	0	0	0	0	0	0	0
2021-11-18	009DA	0	1	0	18	3	3	0	6	1	1	1	1	0	0	1	0	0	0	1	1	1	1	1	0	0	1	1	1			0				0	0	1	1	0	0	1	1	2	0	0	0	0	0
2021-11-19	006DA	0	1	1	37	2	2	0	6	0	0	2	2	0	1	0	1	0	0	1	0	0	0	0	0	0	0	0	0			0				0	0	0	0	0	0	1	0	0	0	1	1	0	0
2021-11-19	008DA	0	1	0	18	3	3	0	6	1	1	0	0	0	1	0	1	1	0	1	0	0	1	1	1	0	1	1	0			0				0	0	1	1	0	0	1	1	2	0	0	0	0	0
2021-11-22	010DA	0	1	0	5	4	4	0	6	1		3		0	0	1	0	0	0	0	1		0	0	0	0	0	0	0	1		0				0	0	0	0	0	0	1	0	0	0	0	0	0	0
2021-11-24	009DH	0	1	1	1	4	5	0	6	1		3		0	0	0	1	0	2	0	0		1	0	1	0	1	1	0	1		0				0	1	0	0	0	1	1	0	1	0	1	1	0	0
2021-11-24	010DH	0	1	1	50	1	1	0	2	0	0	2	2	0	0	0	0	0	0	0	0	0	0	0	0	0	0	0	0			1	<20	0	2012	0	0	0	0	0	0	1	0	0	0	1	1	0	0
2021-11-24	013DH	0	1	0	10	4	4	0	6	1		2		0	1	1	1	0	0	0	0		1	0	1	0	0	0	0	1		0				0	0	1	1	0	0	1	1	2	0	0	0	0	0
2021-11-25	002LB	0	1	1	31	2	2	0	6	0	0	1	1	0	1	0	0	0	0	1	1	1	1	1	0	0	0	0	0			1	68800	1	2018	0	0	0	0	0	0	1	0	0	0	0	0	0	0
2021-11-25	003LB	0	1	0	14	4	4	0	6	1		1		0	1	0	1	0	0	0	1		1	0	1	0	1	1	0			0				0	0	0	0	0	0	1	0	0	0	0	0	0	0
2021-11-25	004LB	0	1	0	49	1	1	0	6	0	0	2	2	0	1	1	1	0	0	0	1	1	0	0	0	0	0	0	0			0				0	0	1	0	0	0	1	0	1	0	0	0	0	0
2021-11-26	005JA	1	1	1	29	3	3	0	6	1	1	0	0	0	1	1	0	0	0	0	1	1	0	0	0	0	0	0	0			0				0	0	0	1	1	0	1	0	1	0	0	0	0	0
2021-11-29	006LB	0	1	0	1	4	5	0	6	1		3		0	1	1	1	0	1	1	0		0	0	0	0	0	0	0	1	1	0				0	0	0	0	0	1	1	0	1	0	1	1	1	0
2021-12-01	005LB	0	1	0	9	4	4	0	6	1		2		0	0	0	1	0	1	1	0		0	0	0	0	0	0	0	1		0				0	0	0	0	0	0	1	0	0	0	0	0	0	0
2021-12-01	008LB	0	1	1	35	2	2	0	6	0	0	1	1	0	1	0	1	0	0	1	1	1	0	0	0	0	0	0	0			1	49	0	2015	2	1	0	0	0	1	1	0	1	0	0	0	0	0
2021-12-01	009LB	0	1	0	32	2	2	0	0	1	1	0	0	0	1	1	1	0	0	0	1	1	1	1	0	0	1	1	0			0				0	0	0	0	0	0	0	0	0	2	1	0	0	0
2021-12-01	011LB	0	1	0	67	0	0	0	5	0	0	3	3	0	1	0	1	0	0	1	1	1	1	0	1	0	1	1	1			0				0	0	0	1	0	0	0	0	0	2	0	0	0	0
2021-12-01	015DH	0	0	1	10	4	4	0	6	1		2		0	1	1	1	0	1	1	0		0	0	0	0	0	0	0			0				0	0	1	1	1	0	1	1	2	1	0	0	0	0
2021-12-01	003II	1	1	0	41	2	2	0	6	0	0	1	1	0	1	0	1	0	0	1	1	1	1	1	0	0	0	0	0			1	109	0	2015	0	0	0	0	0	0	1	0	0	0	0	0	0	0
2021-12-02	013LB	0	1	0	22	3	3	0	5	0	0	0	0	0	1	0	1	0	2	1	1	1	0	0	0	0	0	0	0			0				0	0	0	0	0	0	1	0	0	0	0	0	0	0
2021-12-02	014LB	0	1	1	1	4	5	0	6	1		3		0	1	1	0	0	2	1	0		0	0	0	0	0	0	0	1	1	0				0	1	0	1	0	1	1	0	2	0	0	0	0	0
2021-12-02	015LB	0	1	0	25	3	3	0	6	1	1	1	1	0	1	0	1	0	0	1	1	1	0	0	0	0	0	0	0			0				0	0	0	1	0	0	1	1	1	2	0	0	0	0
2021-12-02	005II	1	1	1	1	4	5	0	6	1		3		0	1	0	0	1	0	1	0		0	0	0	0	0	0	0	1	0	0				0	0	1	0	0	1	0	0	1	0	1	1	0	0
2021-12-02	007II	1	1	0	8	4	4	0	6	1		2		0	0	0	0	0	0	1	1		1	1	0	0	0	0	0			0				0	0	0	1	1	0	0	0	1	0	1	1	0	0
2021-12-02	007LB	0	1	1	23	3	3	0	6	1	1	0	0	0	1	1	1	0	1	1	1	1	1	0	1	0	1	1	0			0				0	0	0	0	0	0	1	0	0	2	0	0	0	0
2021-12-03	007JA	1	1	0	6	4	4	0	6	1		2		0	1	0	1	0	0	1	1		0	0	0	0	0	0	0	1		0				2	0	1	1	0	0	1	0	1	0	1	1	0	0
2021-12-03	016DH	0	1	0	55	1	1	0	6	0	0	2	2	0	1	0	1	0	0	1	0	0	1	1	0	0	1	1	0			1	75	0	2020	0	0	1	1	0	0	1	0	1	0	1	1	0	0
2021-12-03	017DH	0	1	0	62	0	0	0	5	1	1	3	3	0	0	0	1	0	1	1	0	0	1	0	1	0	0	0	0			0				0	0	1	1	0	0	1	0	1	0	1	1	0	0
2021-12-03	018DH	0	1	1	31	2	2	0	2	0	0	2	2	0	1	1	1	0	0	1	1	1	0	0	0	0	1	1	0			0				0	0	0	0	0	0	0	0	0	0	1	1	0	0
2021-12-03	002II	1	1	0	1	4	5	0	6	1		3		0	1	0	0	0	0	1	0		1	1	0	0	0	0	0	1	1	0				0	1	1	1	0	0	0	0	1	0	1	1	0	0
2021-12-06	017LB	0	1	0	26	3	3	0	6	1	1	1	1	0	0	0	0	0	0	1	1	1	0	0	1	0	0	0	0			1	<75	0	2012	0	1	0	0	0	0	1	0	1	2	1	1	0	0
2021-12-07	022LB	0	1	0	31	2	2	0	6	1	1	0	0	0	1	1	1	0	0	0	1	1	0	0	0	0	0	0	0			0				0	0	0	0	0	0	1	0	0	0	0	0	0	0
2021-12-07	019DH	0	1	1	27	3	3	0	1	0	0	1	1	0	1	1	1	0	2	1	0	0	0	0	0	0	0	0	0			0				2	0	0	0	0	0	0	0	0	2	0	0	0	0
2021-12-07	019LB	0	1	0	18	3	3	0	2	1	1	1	1	0	1	0	0	0	0	0	1	1	1	1	0	0	0	0	0			0				0	0	0	0	0	0	1	0	0	0	1	1	0	0
2021-12-07	020LB	0	1	0	57	1	1	0	6	0	0	2	2	0	1	1	1	0	0	1	1	1	1	1	0	0	1	1	0			0				0	0	1	1	0	0	1	0	1	0	1	1	0	0
2021-12-07	020DH	0	1	0	17	3	3	0	6	1	1	1	1	0	0	1	1	0	1	1	0	0	1	0	1	0	1	1	0			0				0	0	1	1	1	1	1	1	2	0	1	0	0	0
2021-12-08	012DA	1	1	1	76	0	0	0	6	0	0	2	2	0	1	0	1	0	0	1	1	1	1	1	1	0	1	0	1			0				0	0	1	1	0	0	1	0	1	0	0	0	0	0
2021-12-08	022DH	1	1	0	66	0	0	0	6	0	0	3	3	0	0	1	1	0	0	1	1	1	0	0	1	0	1	1	0			0				0	0	0	0	0	0	1	0	0	2	1	1	0	0
2021-12-08	016LB	0	1	0	2	4	5	0	6	1		3		0	1	1	1	0	2	1	0		1	0	1	0	0	0	0	1		0				0	0	0	0	0	1	1	0	1	0	0	0	0	0
2021-12-08	024LB	0	1	0	25	3	3	0	6	0	0	0	0	0	1	1	1	0	0	1	1	1	1	0	1	0	1	1	0			0				0	0	0	0	0	0	0	0	0	0	0	0	0	0
2021-12-09	025LB	0	1	1	1	4	5	0	6	1		3		0	0	0	0	0	0	0	0		0	0	0	0	0	0	0	1	1	1	30902	1	2020	0	0	1	0	0	0	0	0	0	0	0	0	0	0
2021-12-09	026LB	0	1	1	23	3	3	0	6	0	0	1	1	0	0	1	1	0	0	0	1	1	0	0	0	0	1	1	0			0				0	0	0	0	0	1	1	0	1	1	0	0	0	0
2021-12-09	010JA	1	1	1	36	2	2	0	2	0	0	2	2	0	1	1	1	0	1	1	1	1	0	0	0	0	0	0	0			1	75	0	2019	0	0	1	1	0	0	1	0	1	0	0	0	0	0
2021-12-09	011II	1	0	0	37	2	2	0	6	0	0	1	1	0	0	0	1	0	0	0	1	1	0	0	0	0	0	0	0			1	75	0	2007	2	0	0	0	1	0	0	0	0	0	1	1	0	0
2021-12-10	023LB	0	1	0	19	3	3	0	6	1	1	0	0	0	0	1	1	0	1	1	1	1	0	0	0	0	0	0	0			0				0	0	0	0	0	0	1	0	0	0	0	0	0	0
2021-12-10	009II	1	1	1	43	2	2	0	6	0	0	2	2	0	0	0	0	0	0	1	1	1	0	0	0	0	0	0	0			1	3801893	1	2017	2	0	0	1	0	0	1	0	1	1	0	0	0	0
2021-12-10	010II	1	1	0	19	3	3	0	6	1	1	1	1	0	1	0	0	0	0	1	1	1	0	0	0	0	0	0	0			0				0	1	1	1	0	0	1	0	2	0	0	0	0	0
2021-12-10	027LB	0	1	1	37	2	2	0	2	0	0	0	0	0	1	0	0	0	0	1	1	1	1	1	0	0	1	1	0			1	20	0	2020	0	0	0	0	0	0	0	0	0	0	1	1	0	0
2021-12-10	028LB	0	1	0	4	4	5	0	4	1		3		0	1	1	1	0	0	0	0		1	1	0	0	0	0	0	1		0				0	0	0	0	0	0	1	0	0	0	1	1	0	0
2021-12-13	029LB	0	1	0	9	4	4	0	6	1		2		0	0	0	0	0	0	1	1		0	0	0	0	0	0	0	1		0				0	0	1	0	0	0	1	0	1	0	1	1	0	0
2021-12-13	030LB	0	1	1	6	4	4	0	6	1		2		0	0	0	0	0	0	1	1		0	0	0	0	0	0	0	1		0				0	0	1	0	0	0	1	0	1	0	0	0	0	0
2021-12-13	033LB	0	1	0	17	3	3	0	6	1	1	1	1	0	1	0	1	0	0	1	1	1	0	0	0	0	1	1	0			0				0	0	0	0	0	0	0	1	0	0	0	0	0	0
2021-12-13	012JA	1	1	1	23	3	3	0	6	0	0	0	0	0	1	1	1	0	0	1	1	1	1	1	0	0	1	1	0			0				0	0	0	0	0	0	1	0	0	0	1	1	0	0
2021-12-14	011JA	1	1	1	79	0	0	0	5	0	0	2	2	0	1	1	1	0	0	1	1	1	1	0	1	0	0	0	0			0				0	0	0	0	0	0	1	0	0	0	0	0	0	0
2021-12-14	013JA	1	1	0	61	0	0	0	5	0	0	2	2	0	0	1	0	0	0	1	1	1	1	0	1	0	0	0	0			1	75	0	2019	0	0	0	1	0	0	1	0	1	0	1	1	0	0
2021-12-14	015JA	1	1	0	47	1	1	0	5	0	0	1	1	0	0	0	0	0	0	1	1	1	1	0	1	0	0	0	0			1	46773	1	2018	0	1	0	1	0	1	1	1	2	1	1	1	0	0
2021-12-14	016JA	1	1	0	29	3	3	0	6	1	1	1	1	0	1	1	1	0	0	1	1	1	0	0	0	0	0	0	0			0				0	1	1	1	1	0	1	0	2	0	1	1	0	0
2021-12-14	024DH	0	1	0	41	2	2	0	6	0	0	2	2	0	0	0	1	0	0	1	1	1	1	0	1	0	0	0	0			0				0	0	0	1	0	0	1	1	1	2	0	0	0	0
2021-12-14	035LB	0	1	1	8	4	4	0	6	1		2		0	1	1	1	0	1	1	1		0	0	0	0	0	0	0			0				0	0	0	0	0	0	1	0	0	0	0	0	0	0
2021-12-15	025DH	0	1	0	18	3	3	0	4	1	1	1	1	0	1	0	1	0	0	1	0	0	0	0	0	0	1	1	0			0				0	1	0	1	0	0	1	1	2	0	1	1	0	0
2021-12-15	029DH	0	1	1	62	0	0	0	6	0	0	1	1	0	0	0	0	0	0	1	0	0	0	0	0	0	0	0	0			0				0	0	0	1	0	1	1	0	1	2	0	0	0	0
2021-12-15	030DH	0	1	1	32	2	2	0	4	0	0	1	1	0	1	1	1	0	1	1	0	0	1	1	0	0	0	0	0			0				0	0	0	0	0	0	0	0	0	2	1	1	0	0
2021-12-15	014JA	1	1	0	25	3	3	0	6	0	0	0	0	0	0	1	1	0	0	1	1	1	1	0	1	0	0	0	0			0				0	0	0	1	0	0	1	0	1	1	1	1	0	0
2021-12-17	032DH	0	1	0	42	2	2	0	6	0	0	0	0	0	1	1	1	0	0	0	0	0	0	0	0	0	1	0	1			0				2	0	1	1	0	1	1	1	2	2	0	0	0	0
2021-12-17	001EN	1	1	0	65	0	0	0	5	1	1	2	2	0	0	0	0	0	0	0	1	1	0	0	0	0	1	0	1			0				0	0	0	0	0	0	1	0	0	1	0	0	0	0
2021-12-20	002AM	0	1	0	44	2	2	0	3	1	1	2	2	0	1	0	0	0	0	1	1	1	0	0	0	0	0	0	0			0				0	0	1	1	0	0	1	0	1	0	1	1	0	0
2021-12-20	033DH	0	1	1	29	3	3	0	2	0	0	1	1	0	0	0	1	0	0	0	1	1	0	0	0	0	0	0	0			0				0	0	0	0	0	0	1	0	0	2	0	0	0	0
2021-12-20	034DH	0	1	0	31	2	2	0	6	1	1	3	3	0	0	0	0	0	1	1	0	0	0	0	0	0	0	0	0			0				0	0	1	0	0	1	1	0	1	1	0	0	0	0
2021-12-20	035DH	0	1	1	28	3	3	0	6	1	1	0	0	0	1	1	0	0	1	0	0	0	0	0	0	0	1	1	0			0				2	0	0	0	1	0	1	0	1	0	1	1	0	0
2021-12-21	001AlM	0	0	0	18	3	3	0	6	1	1	0	0	0	0	1	0	0	0	1	0	0	1	0	1	0	0	0	0			0				0	0	0	0	0	0	1	0	0	0	1	1	0	0
2021-12-22	003AIM	0	1	1	27	3	3	0	6	1	1	0	0	0	1	1	0	0	0	1	0	0	1	0	1	0	0	0	0			0				0	1	0	1	1	0	1	0	2	0	0	0	0	0
2021-12-22	004AIM	0	0	1	11	4	4	0	6	1		2		0	0	1	0	0	1	1	1		1	1	1	0	0	0	0	1		0				0	0	1	0	0	0	1	1	1	0	0	0	0	0
2021-12-22	002EN	1	1	0	17	3	3	0	6	1	1	1	1	0	0	1	0	0	0	1	0	0	1	0	1	0	0	0	0			0				0	0	1	1	0	0	1	0	1	0	0	0	0	0
2021-12-22	003EN	1	1	0	38	2	2	0	6	0	0	0	0	0	0	0	1	0	0	1	0	0	1	1	0	0	0	0	0			1	75	0	2005	0	0	0	0	0	0	1	0	0	2	1	1	0	0
2021-12-23	004EN	1	1	0	35	2	2	0	6	0	0	1	1	0	1	1	0	0	0	0	1	1	1	1	0	0	0	0	0			1	75	0	2017	0	0	0	1	0	0	1	0	1	0	1	1	0	0
2021-12-23	014DA	0	0	0	33	2	2	0	6	0	0	0	0	0	1	1	1	0	0	1	0	0	1	1	1	0	0	0	0			1	75	0	2019	0	0	0	1	0	0	1	0	1	0	0	0	0	0
2021-12-24	015DA	0	1	0	14	4	4	0	6	1		1		0	1	1	1	0	0	1	1		1	0	1	0	0	0	0			0				0	0	0	1	0	0	1	0	1	0	1	1	1	0
2021-12-27	005EN	1	1	0	44	2	2	0	2	0	0	3	3	0	0	0	0	0	0	1	1	1	1	0	1	0	0	0	0			0				0	0	0	1	0	0	1	0	1	0	1	1	0	0
2021-12-28	006EN	1	1	1	1	4	5	0	6	1		3		0	1	1	0	0	0	1	0		0	0	0	0	1	1	1	1		0				0	0	0	0	0	0	1	0	0	0	1	1	0	1
2021-12-28	005AIM	0	1	0	22	3	3	0	6	1	1	1	1	0	1	1	0	0	0	1	0	0	1	1	0	0	0	0	0			0				0	0	0	0	0	0	1	0	0	0	1	1	0	0
2021-12-28	006AIM	0	1	0	5	4	4	0	6	1		3		0	1	1	0	0	0	0	1		1	1	0	0	0	0	0	1		0				0	0	0	0	0	0	1	0	0	0	1	1	0	1
2021-12-29	037DH	1	1	0	4	4	5	0	6	1		3		0	1	0	0	0	0	1	0		0	0	0	0	0	0	0	1		0				0	0	1	1	0	1	1	0	2	0	0	0	0	0
2021-12-29	038DH	1	1	0	0	4	5	0	6	1		3		0	0	0	0	0	0	1	0		0	0	0	0	1	1	0	1	1	0				0	0	0	0	1	0	0	0	0	0	1	1	0	0
2021-12-29	039DH	1	1	0	10	4	4	0	6	1		2		0	0	0	0	0	0	1	1		0	0	0	0	0	0	0	1		0				0	0	0	0	0	0	1	0	0	0	0	0	0	0
2021-12-29	041DH	1	1	1	2	4	5	0	6	1		3		0	1	1	1	0	0	1	0		0	0	0	0	0	0	0	1		0				0	0	1	1	0	0	0	0	1	1	1	0	0	0
2021-12-29	042DH	1	1	0	42	2	2	0	6	1	1	1	1	0	1	0	1	0	2	0	0	0	0	0	0	0	0	0	0			1	20	0	2011	2	0	0	1	1	1	1	0	2	0	1	1	0	0
2021-12-30	007AIM	0	1	0	25	3	3	0	6	0	0	1	1	0	1	1	0	0	0	1	0	0	0	0	0	0	0	0	0			0				0	0	0	0	0	0	1	1	1	0	1	1	0	0
2022-01-03	007EN	1	1	0	45	1	1	0	6	1	1	2	2	0	1	1	1	0	0	1	1	1	0	0	0	0	1	1	0			1	20	0	2021	0	0	0	0	0	0	1	0	0	0	1	0	0	0
2022-01-03	009EN	1	1	0	77	0	0	0	1	1	1	2	2	0	1	1	1	0	2	1	0	0	1	0	1	0	0	0	0			0				0	0	0	0	0	0	1	0	0	0	0	0	0	0
2022-01-03	008EN	1	0	1	24	3	3	0	6	0	0	0	0	0	1	1	1	0	0	1	1	1	1	1	1	0	1	1	0			0				0	0	0	0	0	0	1	0	0	0	1	1	0	0
2022-01-04	010EN	1	1	1	49	1	1	0	6	0	0	0	0	0	1	0	1	0	0	0	1	1	1	0	1	0	0	0	0			0				0	0	0	0	0	0	1	0	0	0	0	0	0	0
2022-01-05	036LB	0	1	0	41	2	2	0	4	1	1	3	3	0	1	0	0	0	0	1	1	1	0	0	0	0	0	0	0			1	75	0	2018	0	0	0	0	0	0	1	0	0	0	0	0	0	0
2022-01-05	038LB	0	1	1	57	1	1	0	5	0	0	0	0	0	1	1	1	0	1	1	1	1	0	0	0	0	1	0	1			0				0	0	0	0	0	0	1	0	0	2	0	0	0	0
2022-01-05	039LB	0	1	1	47	1	1	0	2	0	0	1	1	0	1	0	0	0	0	1	1	1	0	0	0	0	0	0	0			1	20	0	2015	0	0	1	0	0	0	1	0	1	1	1	1	1	0
2022-01-05	045LB	0	1	0	39	2	2	0	6	0	0	1	1	0	1	1	1	0	0	0	1	1	1	1	0	0	0	0	0			1	656	0	2021	0	0	0	0	0	0	1	0	0	0	1	1	0	0
2022-01-06	037LB	0	1	0	79	0	0	0	6	0	0	2	2	0	1	1	1	0	0	0	1	1	1	1	0	0	0	0	0			0				0	0	0	1	0	0	1	0	1	2	0	0	0	0
2022-01-06	040LB	0	1	0	26	3	3	0	6	0	0	1	1	0	1	0	1	0	0	1	1	1	1	0	1	0	0	0	0			0				0	0	0	0	0	0	1	0	0	2	1	1	0	1
2022-01-06	042LB	0	1	1	88	0	0	0	2	0	0	3	3	0	1	1	1	0	0	0	1	1	0	0	0	0	0	0	0			0				0	0	0	1	0	0	1	0	1	1	0	0	0	0
2022-01-06	043LB	0	1	0	26	3	3	0	6	1	1	1	1	0	1	1	1	0	0	0	1	1	0	0	0	0	0	0	0			0				0	0	0	0	0	0	0	0	0	0	0	0	0	0
2022-01-06	047LB	0	1	1	43	2	2	0	2	1	1	1	1	0	1	1	1	0	1	0	1	1	0	0	0	0	0	0	0			0				0	0	0	1	0	0	0	1	1	0	1	1	0	0
2022-01-06	048LB	0	0	0	21	3	3	0	3	1	1	1	1	0	1	1	1	0	0	1	1	1	0	0	0	0	0	0	0			0				0	1	0	1	0	0	1	1	2	0	0	0	0	0
2022-01-07	041LB	0	1	0	50	1	1	0	6	0	0	2	2	0	1	0	0	0	0	1	1	1	0	0	0	0	0	0	0			1	75	0	2016	0	1	0	0	0	0	0	1	1	0	0	0	0	0
2022-01-07	011EN	1	1	1	65	0	0	0	5	0	0	2	2	0	0	0	0	0	0	1	1	1	0	0	0	0	1	0	1			0				0	0	0	0	0	0	1	0	0	0	0	0	0	0
2022-01-07	049LB	0	1	0	18	3	3	0	6	1	1	0	0	0	1	1	1	0	0	1	1	1	0	0	0	0	0	0	0			0				0	0	1	1	0	0	1	0	1	0	1	1	0	0
2022-01-07	051LB	0	1	0	64	0	0	0	6	1	1	3	3	0	1	1	0	0	0	1	0	0	1	0	1	0	0	0	0			0				0	0	0	1	0	0	1	0	1	0	0	0	0	0
2022-01-07	052LB	0	1	1	9	4	4	0	6	1		2		0	1	1	1	0	2	1	1		1	1	0	0	0	0	0			0				0	0	0	0	0	0	1	0	0	0	0	0	0	0
2022-01-07	054LB	0	1	0	50	1	1	0	6	1	1	2	2	0	1	0	1	0	0	0	1	1	0	0	0	0	0	0	0			0				0	0	0	0	0	1	1	0	1	0	0	0	0	0
2022-01-07	055LB	0	1	1	18	3	3	0	2	0	0	1	1	0	1	1	0	0	0	0	1	1	1	1	0	0	0	0	0			0				0	0	0	0	0	0	1	0	0	0	1	1	0	0
2022-01-07	043DH	0	1	0	21	3	3	0	6	1	1	0	0	0	1	1	1	0	0	1	0	0	0	0	0	0	0	0	0			0				0	0	0	0	0	0	1	1	1	0	0	0	0	0
2022-01-10	053LB	0	1	1	29	3	3	0	6	0	0	0	0	0	1	1	1	0	2	1	1	1	1	1	1	0	0	0	0			0				0	0	0	1	0	0	1	0	1	2	0	0	0	0
2022-01-10	060LB	0	1	1	2	4	5	0	6	1		3		0	1	1	0	0	2	1	0		1	0	1	0	0	0	0	1		0				0	0	1	0	0	1	1	0	1	0	0	0	0	0
2022-01-10	061LB	0	1	0	9	4	4	0	6	1		2		0	1	0	0	0	0	1	1		1	1	1	0	0	0	0			0				0	0	0	1	0	0	1	0	1	0	0	0	0	0
2022-01-10	012EN	1	1	1	65	0	0	0	5	0	0	2	2	0	1	0	0	0	0	1	1	1	0	0	0	0	0	0	0			0				2	0	0	0	0	0	1	0	0	0	1	1	0	0
2022-01-10	062LB	0	1	0	29	3	3	0	2	0	0	2	2	0	1	0	0	0	1	1	1	1	1	1	0	0	0	0	0			0				0	0	0	0	0	0	1	0	0	0	0	0	0	0
2022-01-10	063LB	0	1	1	87	0	0	0	6	0	0	2	2	0	0	1	0	0	0	1	1	1	0	0	0	0	0	0	0			1	20	0	2014	0	0	0	1	0	0	1	0	1	0	0	0	0	0
2022-01-11	059LB	0	1	0	1	4	5	0	6	1		3		0	1	0	0	0	0	1	0		1	1	0	0	1	1	0	1	1	0				0	0	1	1	0	0	1	0	1	0	1	1	0	0
2022-01-11	065LB	0	1	0	35	2	2	0	6	1	1	0	0	0	1	1	1	0	0	1	1	1	1	1	0	0	1	0	1			0				0	0	0	0	0	0	1	0	0	2	0	0	0	0
2022-01-11	066LB	0	1	1	33	2	2	0	6	0	0	0	0	0	0	1	1	0	0	1	1	1	1	0	1	0	0	0	0			0				0	0	0	0	0	0	1	0	0	0	1	1	0	0
2022-01-11	013EN	1	1	1	4	4	5	0	2	1		3		0	0	1	0	0	0	1	0		1	0	1	0	0	0	0	1		0				0	0	0	0	0	0	1	0	0	0	0	0	0	0
2022-01-11	014EN	1	0	0	1	4	5	0	6	1		3		0	1	1	0	0	0	1	0		1	1	1	0	1	1	1	1		0				0	0	0	0	0	0	1	0	0	0	0	0	0	0
2022-01-11	015EN	1	1	0	26	3	3	0	6	1	1	1	1	0	1	0	1	0	0	1	1	1	1	0	1	0	0	0	0			0				0	0	0	0	0	0	1	0	0	2	0	0	0	0
2022-01-11	016EN	1	1	0	4	4	5	0	6	1		3		0	0	1	0	0	0	1	0		0	0	0	0	0	0	0	1		0				0	0	0	0	0	0	1	0	0	0	0	0	0	0
2022-01-11	068LB	0	1	0	26	3	3	0	6	1	1	0	0	0	1	1	1	0	0	1	1	1	0	0	0	0	1	0	1			0				0	0	1	1	1	0	1	0	2	0	0	0	0	0
2022-01-11	069LB	0	1	0	6	4	4	0	6	1		2		0	1	0	1	0	0	1	1		0	0	0	0	0	0	0	1		0				0	0	0	0	0	0	1	0	0	0	0	0	0	0
2022-01-11	008AIM	0	1	0	1	4	5	0	6	1		3		0	1	1	0	0	0	0	0		0	0	0	0	0	0	0	1		0				0	0	1	0	0	0	1	0	1	0	0	0	0	0
2022-01-12	067LB	0	1	0	30	2	2	0	6	1	1	2	2	0	1	1	1	0	0	1	1	1	1	0	1	0	0	0	0			0				0	0	1	1	0	0	1	0	1	0	0	0	0	0
2022-01-13	070LB	0	1	0	48	1	1	0	3	1	1	2	2	0	1	0	1	0	0	0	1	1	1	1	1	0	0	0	0			1	75	0	2012	0	0	0	0	0	0	1	0	0	0	0	0	0	0
2022-01-13	071LB	0	1	0	38	2	2	0	6	0	0	3	3	0	1	1	1	0	0	0	1	1	0	0	0	0	1	1	0			1	20	0	2018	0	0	0	0	0	0	1	0	0	0	1	0	0	0
2022-01-17	009AIM	0	1	1	34	2	2	0	2	1	1	1	1	0	1	0	0	0	0	1	1	1	0	0	0	0	0	0	0			1	107000	1	2017	0	0	0	0	0	0	1	0	0	1	0	0	0	0
2022-01-17	017EN	1	1	0	18	3	3	0	5	1	1	1	1	0	1	0	0	0	0	1	1	1	1	0	1	0	0	0	0			0				0	0	1	1	0	1	1	0	2	0	1	1	0	0
2022-01-17	018EN	1	1	0	6	4	4	0	6	1		2		0	1	1	0	0	0	1	1		0	0	0	0	1	1	1	1		0				0	0	0	0	0	0	1	0	0	0	0	0	0	0
2022-01-18	074LB	0	1	0	43	2	2	0	6	1	1	1	1	0	1	0	0	0	0	0	0	0	0	0	0	0	0	0	0			1	20	0	2012	0	0	1	1	1	0	1	0	2	2	0	0	0	0
2022-01-19	073LB	0	0	0	47	1	1	0	6	1	1	2	2	0	0	0	1	0	0	0	1	1	1	0	1	0	1	1	0			1			2006	0	0	0	0	0	0	1	0	0	0	0	0	0	0
2022-01-20	075LB	0	1	0	53	1	1	0	5	1	1	3	3	0	0	0	0	0	0	1	1	1	0	0	0	0	0	0	0			1	82000	1	2006	2	0	1	1	0	0	1	0	1	0	1	0	0	0
2022-01-20	044DH	0	1	1	37	2	2	0	6	0	0	2	2	0	1	1	0	0	0	1	1	1	0	0	0	0	1	1	0			1	20	0	2013	2	1	0	1	1	0	1	0	2	1	1	1	0	1
2022-01-20	019EN	1	1	0	69	0	0	0	4	1	1	1	1	0	1	1	0	0	0	0	0	0	1	0	1	0	0	0	0			0				0	0	0	0	0	0	1	0	0	2	1	1	0	0
2022-01-20	020EN	1	1	1	2	4	5	0	6	1		3		0	1	1	0	0	0	1	0		1	0	1	0	0	0	0	1		0				0	0	0	0	0	0	1	0	0	0	0	0	0	0
2022-01-20	021EN	1	1	0	18	3	3	0	6	1	1	1	1	0	0	0	0	0	0	1	1	1	0	0	0	0	0	0	0			0				0	0	0	0	0	0	1	0	0	0	0	0	0	0
2022-01-21	022EN	1	1	1	37	2	2	0	6	0	0	1	1	0	0	0	0	0	0	1	0	0	1	1	0	0	0	0	0			1	178000	1	2018	0	0	0	0	0	0	1	0	0	0	1	0	0	0
2022-01-24	076LB	0	1	0	31	2	2	0	4	1	1	2	2	0	1	1	0	0	0	1	1	1	0	0	0	0	0	0	0			1	47600	1	2022	0	0	0	0	0	0	1	0	0	0	0	0	0	0
2022-01-24	023EN	1	1	0	35	2	2	0	4	1	1	2	2	0	1	1	0	0	0	1	1	1	0	0	0	0	0	0	0			1	20	0	2019	0	0	0	0	0	0	1	0	0	0	1	0	0	0
2022-01-25	077LB	0	1	1	39	2	2	0	6	0	0	2	2	0	1	0	0	0	0	0	1	1	0	0	0	0	0	0	0			1	33	0	2020	2	0	0	0	0	0	1	0	0	1	0	0	0	0
2022-01-28	078LB	0	1	0	36	2	2	0	6	1	1	1	1	0	1	1	1	0	0	1	1	1	1	1	0	0	1	1	0			1	20	0	2018	2	0	0	0	1	0	1	0	1	2	1	1	0	0
2022-01-28	024EN	1	1	0	60	0	0	0	4	1	1	1	1	0	1	1	0	0	0	1	1	1	0	0	0	0	0	0	0			0				0	0	0	0	1	0	1	0	1	0	1	1	0	0
2022-01-28	025EN	1	1	0	1	4	5	0	6	1		3		0	0	0	0	0	0	1	0		1	0	1	0	0	0	0	1		0				0	0	0	0	0	0	1	0	0	0	1	0	0	0
2022-01-28	026EN	1	1	1	1	4	5	0	6	1		3		0	1	0	0	0	0	1	0		0	0	0	0	1	1	0	1		0				0	0	0	1	1	0	1	0	1	0	1	1	0	1
2022-01-28	079LB	0	1	0	30	2	2	0	6	1	1	1	1	0	1	0	1	0	0	1	1	1	1	1	1	0	1	1	0			1	20	0	2015	0	0	1	1	0	0	1	1	2	0	1	1	0	0
2022-01-31	027EN	1	1	1	1	4	5	0	6	1		3		0	0	1	0	0	0	1	0		1	1	0	0	0	0	0	1		0				0	0	0	0	0	0	1	0	0	0	1	0	0	0
2022-02-01	081LB	0	1	0	39	2	2	0	4	0	0	2	2	0	0	0	0	0	0	1	1	1	0	0	0	0	0	0	0			1	20	0	2018	0	0	0	0	0	0	1	0	0	2	0	0	0	0
2022-02-01	082LB	0	1	1	67	0	0	0	5	0	0	0	0	0	1	1	1	0	1	0	1	1	0	0	0	0	0	0	0			1	20	0	2008	0	0	0	1	0	0	1	0	1	2	0	0	0	0
2022-02-02	028EN	1	1	1	33	2	2	0	6	0	0	1	1	0	1	0	0	0	0	1	0	0	0	0	0	0	0	0	0			1	3000	1	2014	0	0	0	1	0	0	1	0	1	0	1	1	0	1
2022-02-02	029EN	1	1	1	18	3	3	0	6	1	1	2	2	0	1	1	1	0	0	1	1	1	0	0	0	0	0	0	0			0				0	0	0	0	0	0	1	0	0	0	0	0	0	0
2022-02-02	083LB	0	1	1	42	2	2	0	6	0	0	1	1	0	0	0	1	0	1	1	1	1	1	1	0	0	1	0	1			1	20	0	2012	2	0	0	0	0	0	1	0	0	0	1	1	0	1
2022-02-04	030EN	1	1	0	48	1	1	0	6	0	0	2	2	0	1	1	0	0	0	1	1	1	1	0	1	0	1	0	1			1	32	0	2021	0	0	0	0	0	0	1	0	0	0	1	0	0	0
2022-02-04	031EN	1	1	0	60	0	0	0	6	0	0	2	2	0	0	1	0	0	0	0	1	1	1	0	1	0	1	1	0			0				0	0	0	1	0	0	1	0	1	0	1	1	0	0
2022-02-04	084LB	0	1	1	50	1	1	0	4	0	0	1	1	0	1	1	0	0	1	1	1	1	0	0	0	0	0	0	0			1	462	0	2022	0	0	0	0	0	0	1	0	0	0	1	0	0	0
2022-02-04	085LB	0	1	0	37	2	2	0	6	1	1	1	1	0	1	1	1	0	0	1	1	1	0	0	0	0	1	0	1			1	1120	1	2016	0	0	0	0	0	0	1	0	0	0	1	0	0	0
2022-02-07	047DH	0	1	0	34	2	2	0	6	1	1	1	1	0	0	1	1	0	0	1	1	1	1	0	1	0	1	1	0			1	75	0	2012	2	0	1	0	0	1	1	0	1	0	1	1	0	0
2022-02-08	086LB	0	1	0	33	2	2	0	5	1	1	1	1	0	1	1	1	0	2	1	1	1	0	0	0	0	0	0	0			1	20	0	2016	0	0	0	0	0	0	1	0	0	2	1	1	0	0
2022-02-08	087LB	0	1	0	41	2	2	0	6	1	1	1	1	0	0	0	1	0	0	1	1	1	1	1	0	0	0	0	0			1			2011	2	0	0	1	0	0	1	0	1	0	1	1	0	0
2022-02-09	032EN	1	1	0	52	1	1	0	3	1	1	2	2	0	1	1	0	0	0	1	1	1	1	0	1	0	0	0	0			1	82	0	2016	0	0	0	1	0	0	1	0	1	2	1	1	1	0
2022-02-09	033EN	1	1	0	18	3	3	0	6	1	1	0	0	0	1	1	0	0	0	1	1	1	1	1	0	0	0	0	0			0				0	0	0	0	1	0	1	0	1	1	0	0	0	0
2022-02-09	089LB	0	1	1	64	0	0	0	6	0	0	0	0	0	1	1	1	0	0	1	1	1	1	0	1	0	1	1	0			1	75	0	2003	0	0	0	0	0	0	1	0	0	1	1	0	0	0
2022-02-09	090LB	0	1	0	46	1	1	0	5	0	0	2	2	0	1	1	0	0	0	0	1	1	1	0	1	0	1	0	1			1	134	0	2013	2	0	0	1	0	0	1	0	1	0	1	0	0	0
2022-02-10	034EN	1	1	0	48	1	1	0	6	1	1	1	1	0	1	1	0	0	1	1	1	1	1	0	1	0	0	0	0			0				0	0	0	0	0	0	0	0	0	2	1	1	0	1
2022-02-10	035EN	1	1	1	71	0	0	0	6	1	1	2	2	0	0	0	0	0	0	1	1	1	0	0	0	0	0	0	0			1	75	0	2015	0	0	0	0	1	0	1	0	1	0	0	0	0	0
2022-02-11	088LB	0	1	0	27	3	3	0	6	1	1	2	2	0	0	1	0	0	0	1	1	1	0	0	0	0	0	0	0			1	336859	1	2004	2	0	0	1	0	0	1	0	1	1	1	1	0	1
2022-02-11	091LB	0	1	0	45	1	1	0	6	1	1	2	2	0	0	1	1	0	0	1	1	1	0	0	0	0	1	1	0			1	75	0	2002	2	0	1	1	0	0	1	0	1	2	1	1	0	0
2022-02-11	036EN	1	1	1	84	0	0	0	1	1	1	0	0	0	1	1	0	0	2	1	1	1	0	0	0	0	0	0	0			0				0	0	0	1	1	0	1	0	1	2	0	0	0	0
2022-02-14	037EN	1	1	1	36	2	2	0	6	0	0	2	2	0	1	1	0	0	0	1	0	0	0	0	0	0	0	0	0			0				0	0	0	0	0	0	1	0	0	0	0	0	0	0
2022-02-15	038EN	1	0	0	1	4	5	0	6	1		3		0	1	1	0	0	0	0	0		0	0	0	0	0	0	0	1		0				0	0	0	0	0	0	1	0	0	0	1	0	0	0
2022-02-15	039EN	1	1	0	72	0	0	0	5	1	1	2	2	0	0	1	0	0	0	1	0	0	0	0	0	0	0	0	0			0				0	0	0	0	0	0	1	0	0	2	0	0	0	0
2022-02-15	040EN	1	1	0	0	4	5	0	6	1		3		0	1	0	1	0	0	1	0		1	0	1	0	1	0	1	1	1	0				0	0	0	0	0	0	1	0	0	0	1	0	0	0
2022-02-16	041EN	1	1	0	64	0	0	0	6	1	1	3	3	0	0	0	0	0	0	1	1	1	0	0	0	0	0	0	0			0				0	0	0	0	0	0	1	0	0	0	0	0	0	0
2022-02-16	048DH	0	1	1	43	2	2	0	6	0	0	0	0	0	1	0	0	0	0	1	1	1	0	0	0	0	1	1	0			1	680997	1	2022	0	0	0	0	0	0	1	0	0	0	1	1	0	0
2022-02-18	049DH	0	1	0	24	3	3	0	6	1	1	0	0	0	1	1	0	0	0	1	1	1	0	0	0	0	0	0	0			1	75	0	2021	0	0	0	0	0	0	1	0	0	1	0	0	0	0
2022-02-18	042EN	1	1	0	4	4	5	0	6	1		3		0	1	1	1	0	2	0	0		1	0	1	0	1	1	0	1		0				0	0	0	0	0	0	1	0	0	0	0	0	0	0
2022-02-22	050DH	0	0	0	37	2	2	0	5	1	1	1	1	0	1	0	0	0	0	1	1	1	0	0	0	0	0	0	0			1	75	0	2014	0	0	0	0	0	0	1	1	1	0	0	0	0	0
2022-02-22	043EN	1	1	0	0	4	5	0	5	1		3		0	0	0	0	1	0	1	0		1	1	0	0	0	0	0	1	0	0				0	0	0	1	0	0	1	0	1	0	1	1	0	0
2022-02-22	045EN	1	1	0	27	3	3	0	4	1	1	1	1	0	0	0	0	0	0	1	0	0	0	0	0	0	0	0	0			1	276	0	2020	0	0	0	0	0	0	1	0	0	0	0	0	0	0
2022-02-22	046EN	1	1	0	2	4	5	0	6	1		3		0	1	1	0	0	0	1	0		1	0	1	0	0	0	0	1		0				0	0	0	1	0	0	1	0	1	0	1	1	0	1
2022-02-23	047EN	1	0	0	45	1	1	0	6	0	0	0	0	0	1	1	0	0	2	1	0	0	1	1	1	0	1	1	1			1	<20	0	2009	0	0	0	0	0	0	1	0	0	2	0	0	0	0
2022-02-23	048EN	1	1	0	1	4	5	0	6	1		3		0	1	1	1	0	2	1	0		0	0	0	0	0	0	0	1	1	0				0	0	0	0	0	1	1	0	1	0	0	0	0	0
2022-02-23	092LB	0	1	0	49	1	1	0	6	0	0	2	2	0	0	0	0	0	0	0	1	1	0	0	0	0	0	0	0			1	75	0	2009	2	0	1	0	0	0	1	1	1	0	0	0	0	0
2022-02-23	093LB	0	1	0	29	3	3	0	6	1	1	1	1	0	0	1	0	0	0	1	1	1	0	0	0	0	0	0	0			1	75	0	2022	0	0	0	1	0	0	1	0	1	2	0	0	0	0
2022-02-24	094LB	0	1	1	32	2	2	0	6	0	0	1	1	0	0	0	1	0	0	0	1	1	0	0	0	0	0	0	0			1	75	0	2011	0	0	0	1	0	0	1	0	1	0	1	0	0	0
2022-02-24	049EN	1	1	1	38	2	2	0	2	1	1	2	2	0	0	0	0	0	0	1	0	0	0	0	0	0	0	0	0			1	11374	1	2022	0	0	0	1	0	1	1	1	2	0	0	0	0	0
2022-02-25	050EN	1	0	0	36	2	2	0	6	0	0	2	2	0	0	0	0	0	0	1	0	0	1	1	0	0	1	1	0			1	2590	1	2003	0	0	1	1	1	0	1	1	2	0	1	1	0	0
2022-02-28	095LB	0	1	0	27	3	3	0	2	1	1	1	1	0	1	1	1	0	0	0	1	1	1	0	1	0	0	0	0			1	109	0	2018	0	0	0	1	0	0	1	0	1	0	1	0	0	0
2022-02-28	051EN	1	0	1	29	3	3	0	6	1	1	1	1	0	0	0	0	0	0	1	0	0	1	1	1	0	1	0	1			0				0	0	0	0	0	0	1	0	0	0	0	0	0	0
2022-03-01	096LB	0	1	0	35	2	2	0	6	1	1	1	1	0	1	0	1	0	0	1	1	1	0	0	0	0	1	0	1			1	20	0	2013	2	0	0	1	0	0	1	0	1	0	1	1	0	0
2022-03-01	052EN	1	1	0	48	1	1	0	6	1	1	3	3	0	0	0	1	0	0	1	1	1	1	0	1	0	1	0	1			0				0	0	0	1	0	1	1	1	2	0	0	0	0	0
2022-03-01	053EN	1	1	1	37	2	2	0	6	1	1	2	2	0	1	0	0	0	2	1	1	1	1	0	1	0	0	0	0			0				0	1	0	1	0	0	1	1	2	0	1	1	0	0
2022-02-28	054EN	1	1	0	23	3	3	0	5	1	1	1	1	0	1	1	0	0	0	1	1	1	0	0	0	0	0	0	0			1	20	0	2019	0	0	0	0	0	0	1	1	1	1	1	1	0	0
2022-02-28	055EN	1	1	1	34	2	2	0	6	0	0	1	1	0	0	0	0	0	0	1	0	0	0	0	0	0	0	0	0			1	20	0	2012	0	0	0	1	0	0	1	0	1	0	1	0	0	0
2022-03-02	051DH	0	1	1	39	2	2	0	6	1	1	2	2	0	0	0	0	0	0	1	0	0	0	0	0	0	1	1	1			1	<75	0	1999	2	0	1	1	0	1	1	1	2	1	0	0	0	0
2022-03-03	056EN	1	1	0	33	2	2	0	6	1	1	2	2	0	0	0	0	0	0	1	1	1	0	0	0	0	0	0	0			1	485614	1	2022	0	1	0	1	0	0	1	1	2	1	0	0	0	0
2022-03-03	052DH	0	1	0	25	3	3	0	6	1	1	1	1	0	1	1	0	0	2	1	0	0	0	0	0	0	0	0	0			1	<75	0	2012	0	0	1	0	0	1	1	0	1	0	0	0	0	0
2022-03-04	097LB	0	1	0	39	2	2	0	6	1	1	2	2	0	1	1	0	0	0	1	1	1	1	0	1	0	1	1	0			1	<75	0	2017	0	0	0	1	0	0	1	0	1	0	1	1	0	0
2022-03-04	057EN	1	1	0	80	0	0	0	5	1	1	2	2	0	1	1	1	0	0	1	1	1	0	0	0	0	0	0	0			0				0	0	0	0	0	0	1	0	0	2	1	0	0	0
2022-03-04	058EN	1	1	0	58	1	1	0	6	1	1	2	2	0	0	0	1	0	0	1	1	1	1	0	1	0	0	0	0			0				0	0	0	1	0	0	1	0	1	0	0	0	0	0
2022-03-07	059EN	1	1	0	48	1	1	0	6	0	0	2	2	0	1	1	1	1	0	1	1	1	0	0	0	0	1	0	1			1	75	0	2021	1	1	1	1	0	1	1	1	2	0	0	0	0	0
2022-03-08	060EN	1	1	1	10	4	4	0	6	1		2		0	1	0	0	0	0	1	1		1	0	1	0	1	1	0			0				0	0	0	1	0	0	1	0	1	0	1	1	0	0
2022-03-08	061EN	1	1	1	6	4	4	0	6	1		2		0	1	0	0	0	0	1	1		0	0	0	0	0	0	0	1		0				0	1	1	0	0	1	0	1	2	0	0	0	0	0
2022-03-10	062EN	1	1	0	33	2	2	0	4	1	1	0	0	0	0	0	0	0	0	1	0	0	0	0	0	0	0	0	0			1	75	0	2019	0	0	0	0	0	0	1	0	0	0	0	0	0	0
2022-03-10	063EN	1	1	0	33	2	2	0	6	1	1	1	1	0	0	1	1	0	0	1	1	1	1	1	0	0	0	0	0			1	75	0	2011	0	0	0	0	1	0	1	0	1	2	1	1	0	0
2022-03-10	064EN	1	1	1	52	1	1	0	2	1	1	1	1	0	0	0	0	0	0	0	1	1	0	0	0	0	0	0	0			1	75	0	2021	0	0	0	0	0	0	1	0	0	0	0	0	0	0
2022-03-10	065EN	1	1	1	68	0	0	0	5	0	0	1	1	0	1	1	1	0	0	1	0	0	1	0	1	0	0	0	0			1	75	0	2012	0	0	0	0	0	0	1	0	0	0	0	0	0	0
2022-03-10	066EN	1	1	0	41	2	2	0	2	1	1	1	1	0	0	0	0	0	0	1	0	0	0	0	0	0	0	0	0			1	75	0	2017	2	0	0	0	0	0	1	0	0	0	0	0	0	0
2022-03-10	067EN	1	1	1	31	2	2	0	6	0	0	2	2	0	1	0	0	0	0	1	0	0	0	0	0	0	1	1	0			1	395	0	2021	2	0	0	0	0	0	1	0	0	0	0	0	0	0
2022-03-10	068EN	1	1	1	50	1	1	0	6	0	0	0	0	0	1	1	1	0	0	1	0	0	1	0	1	0	1	1	1			1	75	0	2012	0	0	0	0	0	0	1	0	0	2	0	0	0	0
2022-03-11	069EN	1	1	0	31	2	2	0	5	1	1	1	1	0	0	0	1	0	0	1	1	1	0	0	0	0	0	0	0			1	75	0	2021	2	0	0	0	1	0	1	1	1	0	1	1	1	0
2022-03-10	070EN	1	1	0	35	2	2	0	0	1	1	2	2	0	1	1	1	0	0	1	0	0	1	0	1	0	0	0	0			1	75	0	2016	0	0	0	0	0	0	1	0	0	0	0	0	0	0
2022-03-11	071EN	1	1	0	35	2	2	0	6	1	1	2	2	0	1	1	1	0	0	1	1	1	1	0	1	0	0	0	0			1	75	0	2014	0	1	1	1	1	1	1	1	2	0	0	0	0	0
2022-03-11	072EN	1	1	0	60	0	0	0	5	0	0	2	2	0	1	0	0	0	0	1	0	0	0	0	0	0	0	0	0			0				0	0	0	0	0	0	1	0	0	2	0	0	0	0
2022-03-10	073EN	1	1	1	1	4	5	0	6	1		3		0	1	0	0	0	0	1	0		0	0	0	0	0	0	0	1	1	0				0	0	0	1	0	0	1	0	1	0	1	1	0	1
2022-03-14	074EN	1	1	0	21	3	3	0	2	1	1	2	2	0	1	0	1	0	0	1	0	0	0	0	0	0	0	0	0			1	75	0	2021	2	0	0	0	0	0	1	0	0	0	0	0	0	0
2022-03-14	075EN	1	1	1	4	4	5	0	2	1		3		0	1	0	0	0	0	1	0		1	1	0	0	1	1	0	1		1	75	0	2021	0	0	1	0	0	1	1	0	1	0	1	1	0	0
2022-03-14	100LB	0	1	0	54	1	1	0	6	1	1	2	2	0	1	0	0	0	2	1	1	1	1	0	1	0	0	0	0			1	75	0	2017	0	0	0	0	0	0	1	1	1	2	1	1	0	0
2022-03-15	076EN	1	1	0	25	3	3	0	4	0	0	1	1	0	0	0	1	0	0	0	0	0	0	0	0	0	0	0	0			1	75	0	2020	0	0	0	0	0	0	1	0	0	2	1	0	0	0
2022-03-15	077EN	1	1	0	40	2	2	0	5	0	0	0	0	0	0	0	0	1	0	0	1	1	1	1	1	0	0	0	0			1	75	0	2010	0	0	0	0	0	0	1	0	0	0	0	0	0	0
2022-03-16	053DH	1	1	1	30	2	2	0	6	1	1	0	0	0	0	1	0	0	0	1	0	0	0	0	0	0	1	1	0			0				0	1	1	1	0	0	0	1	2	0	1	1	0	0
2022-03-16	078EN	1	1	0	49	1	1	0	4	1	1	1	1	0	1	0	0	0	0	0	0	0	1	1	0	0	0	0	0			0				0	1	0	1	0	0	1	1	2	0	1	1	0	0
2022-03-16	079EN	1	1	0	37	2	2	0	6	1	1	1	1	0	0	1	0	0	0	1	1	1	1	1	0	0	0	0	0			0				0	0	0	0	0	1	1	1	1	2	1	1	0	0
2022-03-16	080EN	1	1	1	53	1	1	0	6	0	0	2	2	0	1	0	0	0	0	1	1	1	1	0	1	0	1	1	0			0				0	0	0	1	0	0	1	0	1	0	0	0	0	0
2022-03-16	081EN	1	1	1	39	2	2	0	6	0	0	2	2	0	1	0	1	0	0	0	0	0	0	0	0	0	0	0	0			1	4299	1	2009	2	0	0	0	0	1	1	1	1	1	0	0	0	0
2022-03-16	082EN	1	1	1	13	4	4	0	6	1		0		0	1	1	1	0	0	1	1		1	0	1	0	0	0	0			0				0	0	0	0	0	0	1	0	0	0	0	0	0	0
2022-03-16	083EN	1	1	0	10	4	4	0	6	1		2		0	1	0	0	0	0	1	1		1	1	0	0	1	1	0			0				0	0	0	0	0	0	1	0	0	0	1	1	0	1
2022-03-16	084EN	1	1	0	39	2	2	0	6	1	1	1	1	0	1	1	1	0	0	0	0	0	1	0	1	0	1	1	1			0				0	0	0	0	0	0	1	1	1	2	0	0	0	0
2022-03-16	085EN	1	1	1	8	4	4	0	6	1		2		0	1	0	1	0	0	1	1		1	0	1	0	0	0	0			0				0	0	0	0	0	0	1	0	0	1	0	0	0	0
2022-03-16	101LB	0	1	1	38	2	2	0	6	0	0	1	1	0	1	0	1	0	0	1	1	1	0	0	0	0	0	0	0			1	75	0	2021	0	0	0	1	0	0	1	0	1	0	1	1	0	0
2022-03-17	086EN	1	1	0	42	2	2	0	6	1	1	1	1	0	1	0	0	0	0	1	1	1	0	0	0	0	0	0	0			1	75	0	2014	0	0	0	0	0	0	1	0	0	2	1	0	0	0
2022-03-17	087EN	1	1	0	39	2	2	0	6	0	0	2	2	0	0	0	0	0	0	1	1	1	1	1	0	0	1	0	1			1	<75	0	2009	1	0	0	0	0	0	1	0	0	2	0	0	0	0
2022-03-17	088EN	1	1	1	70	0	0	0	5	0	0	0	0	0	0	0	0	0	0	0	1	1	1	0	1	0	0	0	0			1	75	0	2016	0	0	0	0	0	0	1	0	0	0	0	0	0	0
2022-03-17	103LB	0	1	0	47	1	1	0	6	1	1	1	1	0	1	1	1	0	0	1	1	1	1	0	1	0	0	0	0			1	75	0	2010	0	0	0	0	0	0	1	0	0	2	0	0	0	0
2022-03-18	089EN	1	1	1	56	1	1	0	5	0	0	1	1	0	0	1	0	0	0	0	1	1	1	0	1	0	1	1	0			1	904	0	2004	0	0	0	1	0	0	1	0	1	2	1	1	0	0
2022-03-18	090EN	1	1	0	32	2	2	0	6	0	0	2	2	0	1	1	0	0	0	1	1	1	0	0	0	0	0	0	0			1	75	0	2019	2	0	0	0	0	0	1	0	0	2	0	0	0	0
2022-03-18	091EN	1	1	1	59	1	1	0	6	0	0	0	0	0	0	0	1	0	0	0	1	1	0	0	0	0	1	1	1			1	75	0	2019	0	0	0	0	0	0	1	0	0	0	0	0	0	0
2022-03-18	092EN	1	1	0	22	3	3	0	6	1	1	1	1	0	1	1	0	0	0	1	0	0	0	0	0	0	0	0	0			1	565	0	2016	0	0	0	0	0	0	1	1	1	0	0	0	0	0
2022-03-18	093EN	1	1	0	28	3	3	0	6	1	1	1	1	0	0	0	0	0	0	1	1	1	0	0	0	0	0	0	0			1	75	0	2018	1	0	0	0	0	0	1	0	0	0	0	0	0	0
2022-03-18	099LB	0	1	1	48	1	1	0	6	0	0	1	1	0	1	0	0	0	0	0	1	1	0	0	0	0	1	0	1			1	75	0	2002	2	1	0	1	0	0	1	0	1	1	0	0	0	0
2022-03-18	105LB	0	1	1	29	3	3	0	6	0	0	1	1	0	1	1	1	0	0	1	1	1	0	0	0	0	0	0	0			1	75	0	2022	0	0	0	0	0	0	0	0	0	0	0	0	0	0
2022-03-21	094EN	1	1	0	35	2	2	0	5	0	0	1	1	0	1	0	1	0	0	1	1	1	0	0	0	0	0	0	0			1	75	0	2022	0	0	0	1	0	0	1	0	1	2	0	0	0	0
2022-03-21	106LB	0	1	1	56	1	1	0	6	0	0	0	0	0	1	0	1	0	0	0	1	1	0	0	0	0	0	0	0			1	75	0	2010	1	0	0	0	0	0	1	0	0	2	0	0	0	0
2022-03-21	095EN	1	0	0	36	2	2	0	5	0	0	0	0	0	1	1	0	0	0	0	1	1	1	1	0	0	0	0	0			0				0	0	0	1	0	0	1	1	1	0	0	0	0	0
2022-03-22	096EN	1	1	1	53	1	1	0	6	0	0	1	1	0	1	0	0	0	0	1	0	0	1	0	1	0	0	0	0			0				2	0	0	1	0	0	1	1	1	1	0	0	0	0
2022-03-22	097EN	1	1	1	55	1	1	0	6	0	0	1	1	0	1	1	0	1	0	0	0	0	1	0	1	0	1	0	1			1	577054	1	2015	0	0	0	0	0	0	1	0	0	0	0	0	0	0
2022-03-22	098EN	1	1	0	69	0	0	0	6	1	1	2	2	0	0	1	0	0	0	1	0	0	0	0	0	0	0	0	0			1	75	0	2017	0	0	0	0	0	0	1	0	0	0	0	0	0	0
2022-03-22	099EN	1	1	0	61	0	0	0	6	0	0	2	2	0	1	0	0	0	0	1	0	0	1	0	1	0	0	0	0			1	75	0	2014	0	0	0	0	0	0	1	0	0	0	0	0	0	0
2022-03-22	100EN	1	1	0	52	1	1	0	6	0	0	0	0	0	1	0	0	0	0	1	1	1	1	0	1	0	1	1	1			1	<75	0	2007	0	0	0	0	0	0	1	0	0	2	0	0	0	0
2022-03-22	107LB	0	1	1	45	1	1	0	6	0	0	1	1	0	0	1	1	0	0	1	1	1	1	0	1	0	0	0	0			1	75	0	2014	0	0	0	1	0	0	1	0	1	0	1	1	0	1
2022-03-22	109LB	0	1	1	34	2	2	0	4	0	0	0	0	0	1	1	1	0	2	1	1	1	1	0	1	0	0	0	0			1	15198	1	2022	0	0	0	0	0	0	1	0	0	0	1	0	0	0
2022-03-23	101EN	1	1	1	1	4	5	1		1		3		0	0	0	0	0	0	1	0		0	0	0	0	1	0	1	1	1	0				0	1	1	1	0	1	1	0	2	0	0	0	0	0
2022-03-23	102EN	1	0	1	27	3	3	0	6	1	1	0	0	0	1	1	1	0	0	0	1	1	0	0	0	0	0	0	0			0				2	0	0	0	0	1	1	0	1	1	1	1	0	0
2022-02-23	103EN	1	1	0	56	1	1	0	4	1	1	0	0	0	0	0	0	0	0	0	0	0	0	0	0	0	1	1	0			1	15840	1	2004	2	0	0	1	0	0	1	0	1	2	1	0	0	0
2022-03-23	110LB	0	1	0	69	0	0	0	5	1	1	2	2	0	1	0	0	0	0	1	1	1	0	0	0	0	0	0	0			1	<75	0	2012	0	1	0	0	0	0	1	0	1	2	0	0	0	0
2022-03-23	111LB	0	1	1	44	2	2	0	6	0	0	1	1	0	1	1	1	0	0	1	1	1	1	0	1	0	1	0	1			1	75	0	2010	0	0	0	1	0	0	1	0	1	0	0	0	0	0
2022-03-24	104EN	1	1	0	46	1	1	0	4	1	1	2	2	0	0	0	1	0	0	0	1	1	0	0	0	0	0	0	0			1	75	0	2010	0	0	1	1	0	0	1	1	2	0	0	0	0	0
2022-03-24	105EN	1	1	0	69	0	0	0	5	1	1	1	1	0	1	1	1	0	0	0	1	1	1	1	0	0	0	0	0			1	75	0	2010	2	0	0	1	0	0	1	0	1	2	1	1	0	0
2022-03-24	115LB	0	1	0	45	1	1	0	6	1	1	2	2	0	1	1	0	0	1	1	1	1	1	0	1	0	1	1	1			1	75	0	2017	0	0	0	0	0	0	1	0	0	2	0	0	0	0
2022-03-25	106EN	1	1	0	36	2	2	0	6	1	1	1	1	0	0	1	0	0	0	1	1	1	1	1	0	0	0	0	0			1	<75	0	2013	1	0	0	0	0	0	1	0	0	0	0	0	0	0
2022-03-25	113LB	0	0	0	38	2	2	0	6	0	0	1	1	0	1	1	1	0	0	1	1	1	1	0	1	0	0	0	0			1	75	0	2014	0	0	0	0	0	0	0	0	0	0	0	0	0	0
2022-03-25	117LB	0	1	1	49	1	1	0	6	0	0	2	2	0	1	0	1	0	0	0	1	1	0	0	0	0	0	0	0			1	75	0	2022	0	0	0	0	0	0	1	0	0	0	0	0	0	0
2022-03-25	118LB	0	1	0	40	2	2	0	2	1	1	2	2	0	1	1	0	0	0	1	1	1	1	0	1	0	0	0	0			1	75	0	2011	0	0	1	0	0	0	1	0	1	2	0	0	0	0
2022-03-25	119LB	0	0	0	19	3	3	0	6	1	1	0	0	0	1	1	1	0	1	1	1	1	1	1	0	0	0	0	0			1	75	0	2005	0	0	0	0	0	0	0	0	0	0	0	0	0	0
2022-03-25	107EN	1	1	0	1	4	5	0	6	1		3		0	1	1	0	0	0	1	0		0	0	0	0	0	0	0	1	1	0				0	0	1	1	0	0	1	0	1	0	0	0	0	0
2022-03-25	108EN	1	1	0	35	2	2	0	6	1	1	0	0	0	0	0	1	0	0	0	0	0	0	0	0	0	0	0	0			0				0	0	0	0	0	0	1	0	0	2	0	0	0	0
2022-03-28	121LB	0	1	0	33	2	2	0	6	1	1	0	0	0	1	0	1	0	0	1	1	1	0	0	0	0	1	1	0			1	75	0	2015	2	0	0	0	0	0	1	0	0	1	0	0	0	0
2022-03-28	122LB	0	1	0	56	1	1	0	6	1	1	2	2	0	1	0	0	0	0	1	1	1	0	0	0	0	0	0	0			1	75	0	2010	0	0	0	0	0	0	1	0	0	2	0	0	0	0
2022-03-28	123LB	0	1	0	48	1	1	0	6	1	1	1	1	0	1	1	1	0	0	1	1	1	1	0	1	0	1	1	1			1	75	0	2006	2	0	0	0	0	0	1	0	0	2	0	0	0	0
2022-03-28	124LB	0	1	1	34	2	2	0	6	0	0	1	1	0	1	1	0	0	0	1	1	1	1	1	0	0	0	0	0			1	128	0	2021	0	0	0	0	0	0	1	1	1	0	1	1	0	0
2022-03-28	125LB	0	1	0	48	1	1	0	6	0	0	0	0	0	1	1	1	0	2	1	1	1	0	0	0	0	0	0	0			1	184	0	2019	0	0	0	0	0	0	1	0	0	2	0	0	0	0
2022-03-28	126LB	0	1	0	38	2	2	0	5	1	1	2	2	0	1	1	0	0	0	1	1	1	0	0	0	0	0	0	0			1	75	0	2014	2	0	0	0	0	0	1	0	0	2	0	0	0	0
2022-02-22	044EN	1	1	0	38	2	2	0	6	1	1	0	0	0	1	1	1	0	2	1	1	1	0	0	0	0	0	0	0			1	75	0	2020	2	0	0	0	0	0	1	0	0	0	0	0	0	0
2022-03-29	116LB	0	1	1	54	1	1	0	5	0	0	2	2	0	0	0	0	0	0	1	1	1	0	0	0	0	1	1	1			1	75	0	2014	0	0	0	1	1	0	1	0	1	2	0	0	0	0
2022-03-29	128LB	0	1	0	40	2	2	0	2	1	1	1	1	0	1	1	1	0	0	0	1	1	0	0	0	0	0	0	0			1	75	0	2010	0	0	0	0	0	0	1	0	0	2	1	0	0	0
2022-03-29	129LB	0	1	0	40	2	2	0	6	0	0	0	0	0	1	1	0	0	0	1	1	1	0	0	0	0	0	0	0			1	75	0	2010	0	0	0	0	0	0	0	0	0	2	1	1	0	0
2022-03-29	130LB	0	1	0	46	1	1	0	2	0	0	2	2	0	1	0	0	0	0	0	1	1	1	1	0	0	1	0	1			1	75	0	2008	2	0	0	1	0	0	1	0	1	2	1	1	0	0
2022-03-29	131LB	0	0	1	63	0	0	0	4	0	0	2	2	0	0	0	0	0	0	1	1	1	0	0	0	0	0	0	0			1	75	0	2015	0	0	0	0	0	0	1	0	0	2	0	0	0	0
2022-03-29	132LB	0	1	1	47	1	1	0	5	0	0	2	2	0	1	1	1	0	0	1	1	1	1	0	1	0	0	0	0			1	75	0	2014	0	0	1	0	0	0	1	0	1	2	0	0	0	0
2022-03-29	133LB	0	1	0	51	1	1	0	6	1	1	1	1	0	1	0	0	0	0	0	1	1	1	0	1	0	0	0	0			1	75	0	2012	0	0	0	0	0	0	1	0	0	2	0	0	0	0
2022-03-29	109EN	1	0	0	43	2	2	0	6	0	0	2	2	0	0	0	0	0	0	0	1	1	1	0	1	0	1	1	0			1	75	0	2008	2	1	1	1	0	1	1	0	2	2	1	0	0	0
2022-03-29	110EN	1	1	0	33	2	2	0	6	1	1	2	2	0	1	1	1	0	0	0	0	0	0	0	0	0	0	0	0			1	75	0	2017	0	0	0	0	0	0	1	0	0	0	1	0	0	0
2022-03-31	113EN	1	1	0	32	2	2	0	6	0	0	2	2	0	0	1	0	0	0	0	1	1	0	0	0	0	0	0	0			1	82	0	2019	0	0	0	0	1	0	1	0	1	2	1	1	0	0
2022-03-31	112EN	1	1	1	53	1	1	0	5	0	0	0	0	0	1	0	0	0	0	1	0	0	0	0	0	0	0	0	0			1	75	0	2004	0	0	0	0	0	0	1	0	0	1	0	0	0	0
2022-03-31	127EN	1	1	1	44	2	2	0	6	0	0	1	1	0	1	0	1	0	1	0	0	0	1	0	1	0	1	1	1			1	75	0	2012	2	0	0	0	0	1	1	0	1	0	1	0	0	0
2022-03-31	114EN	1	1	1	33	2	2	0	2	0	0	2	2	0	1	1	0	0	0	1	0	0	0	0	0	0	0	0	0			1	47456	1	2016	2	0	0	0	0	0	1	0	0	0	0	0	0	0
2022-03-31	115EN	1	1	0	37	2	2	0	6	1	1	2	2	0	1	0	1	0	1	0	0	0	0	0	0	0	0	0	0			1	75	0	2013	2	0	0	0	0	0	1	0	0	0	0	0	0	0
2022-03-31	116EN	1	1	0	32	2	2	0	6	1	1	0	0	0	1	1	1	0	0	0	0	0	0	0	0	0	0	0	0			1	<75	0	2011	2	0	0	1	0	1	1	1	2	0	1	1	0	1
2022-03-31	117EN	1	1	0	35	2	2	0	6	1	1	1	1	0	1	0	0	0	0	1	0	0	1	1	0	0	0	0	0			1	75	0	2017	0	0	0	0	0	0	1	0	0	0	1	0	0	0
2022-04-01	111EN	1	1	0	55	1	1	0	6	0	0	0	0	0	1	1	0	0	0	0	0	0	0	0	0	0	0	0	0			1	75	0	2009	0	0	0	0	1	0	1	0	1	2	1	1	0	0
2022-04-01	118EN	1	1	0	42	2	2	0	5	0	0	0	0	0	1	1	0	0	0	1	1	1	1	1	1	0	1	1	1			1	<75	0	2008	0	0	0	0	0	0	1	0	0	0	0	0	0	0
2022-04-01	119EN	1	0	0	37	2	2	0	6	0	0	0	0	0	0	1	0	0	0	0	1	1	1	1	0	0	0	0	0			1	<20	0	2008	0	0	0	0	0	0	1	1	1	0	1	1	0	0
2022-04-01	120EN	1	1	0	47	1	1	0	4	0	0	2	2	0	1	0	0	0	0	0	0	0	0	0	0	0	0	0	0			1	75	0	2015	2	0	0	0	0	0	1	0	0	0	0	0	0	0
2022-04-01	121EN	1	1	0	41	2	2	0	6	0	0	1	1	0	0	1	0	0	0	1	0	0	0	0	0	0	1	1	0			1	75	0	2009	2	0	0	0	0	0	1	0	0	0	1	1	0	0
2022-04-01	123EN	1	1	0	37	2	2	0	6	1	1	0	0	0	0	0	0	0	0	1	0	0	0	0	0	0	0	0	0			1	75	0	2016	0	0	0	0	0	0	1	0	0	0	0	0	0	0
2022-04-01	124EN	1	1	1	31	2	2	0	6	0	0	1	1	0	1	0	0	0	0	1	0	0	0	0	0	0	1	1	1			1	75	0	2017	2	0	1	0	0	0	1	0	1	0	0	0	0	0
2022-04-01	125EN	1	1	0	36	2	2	0	6	1	1	1	1	0	0	1	0	1	0	1	0	0	0	0	0	0	0	0	0			1	75	0	2018	0	0	0	1	0	0	1	0	1	0	1	1	0	0
2022-04-01	126EN	1	0	0	42	2	2	0	6	0	0	1	1	0	1	0	1	1	0	1	0	0	1	1	0	0	0	0	0			1	75	0	2008	0	0	0	0	0	0	1	0	0	2	1	1	0	0
[truncated: 9 more columns]

## Sheet: Description
Code	Meaning	Variable codes
Sample_collection_date	Date of sample collection	N/A
Participant_ID	Participant identification code	N/A
Health_Center	Health Center	0 Centro de Saúde de Mavalane; 1 Centro de Saúde 1 Maio
Residence_categories	Residence categories	0 Urban/Under urbanization; 1 Suburban or periurban
Sex	Participant sex	0 Female; 1 Male
Age	Age	N/A
Age_range	Age range	0 ≥60; 1 45-49; 2 30-44; 3 15-29; 4 0-14
Age_range_2	Age range including 6 categories	0 ≥60; 1 45-49; 2 30-44; 3 15-29; 4 5-14; 5 0-4
Nationality	Participant nationality	0 Mozambique; 1 South Africa
Place_of_Birth	Place of Birth	0 Cabo Delgado; 1 Nampula; 2 Zambézia; 3 Sofala; 4 Inhambane; 5 Gaza; 6 Maputo
Occupation	Participant occupation	0 Employed; 1 Unemployed
Occupation_>15_years	Occupation of participants aged above 15 years	0 Employed; 1 Unemployed
Education_level	Education level	0 Secondary or higher; 1 Basic complete; 2 Basic incomplete; 3 Illiterate
Education_Level_>15_years	Education level of participants aged above 15 years	0 Secondary or higher; 1 Basic complete; 2 Basic incomplete; 3 Illiterate
Cons_antibiotic	Consumption of antibiotics in the previous 15 days	0 No; 1 Yes
Cons_chicken	Consumption of chicken	0 No; 1 Yes
Cons_eggs	Consumption of eggs	0 No; 1 Yes
Cons_raw_vegetables	Consumption of raw vegetables	0 No; 1 Yes
Handwash_before_eat_or_feed	Handwash before eating or feeding	0 Yes; 1 No
Drinking_water_source	Drinking water source	0 Tap; 1 Public standpipe or well; 2 Mineral and or tap
Boil_water	Boil of drinking water	0 Yes; 1 No
Use_latrine	Use of latrine	0 No; 1 Yes
Use_latrine_>15_years	Use of latrine by participants aged above 15 years	0 No; 1 Yes
Has_pets_dogs&cats	Has pets (dogs and/or cats)	0 No; 1 Yes
Has_dogs	Has dogs	0 No; 1 Yes
Has_cats	Has cats	0 No; 1 Yes
Has_pigeons	Has pigeons	0 No; 1 Yes
Raises_chickens&ducks	Raises chickens and/or ducks	0 No; 1 Yes
Raises_chicken	Raises chickens	0 No; 1 Yes
Raises_ducks	Raises ducks	0 No; 1 Yes
CG_cleans_children_after_defecating	Caregiver cleans children after defecating	0 No; 1 Yes
Mother_washes_hands_before_BF	Mother washes her hands before breastfeeding	0 No; 1 Yes
HIV	HIV infected	0 No; 1 Yes
Viral_Load_Results	Results of HIV-1 Viral load	Black color - analyzed using Abbott platform; Red color - analyzed using Cobas platform
Viral_Load_Range	Viral load range	0_Below 1000 copies/ml; 1_Virological failure >1000 copies/ml
HIV_diagnosis_year	Year of HIV diagnosis	N/A
Tuberculosis	The participant has had or has tuberculosis	0 No; 1 Yes, in treatment; 2 Yes, healed
S_Vomiting	Reported having vomited	0 No; 1 Yes
S_Fever	Reported fever	0 No; 1 Yes
S_Weakness	Reported weakness	0 No; 1 Yes
S_Dehydration	Reported dehydration	0 No; 1 Yes
S_Cough	Reported cough	0 No; 1 Yes
S_Abdominal_pain	Reported abdominal pain	0 No; 1 Yes
S_Nausea	Reported nausea	0 No; 1 Yes
Severity_categories_0-1/2-3/>4	Symptom severity categories	0 0-1; 1 2-3; 2 >4
BMI_categories normal/under/over	BMI categories	0 Normal weight; 1 Underweight; 2 Overweight
Any_bacteria	Presence of any bacteria in stool	0 Negative; 1 Positive
Salmonella_+/-	Salmonella spp. result	0 Negative; 1 Positive
Salmonella_typhimurium	Salmonella typhimurium result	0 Negative; 1 Positive
Salmonella_enteritidis	Salmonella enteritidis result	0 Negative; 1 Positive
Salmonella_other_sp	Other Salmonella spp. (not typhimurium nor enteritidis)	0 Negative; 1 Positive
Shigella_+/-	Shigella spp. result	0 Negative; 1 Positive
Campylobacter_+/-	Campylobacter spp. result	0 Negative; 1 Positive
C_jejuni	Campylobacter jejuni result	0 Negative; 1 Positive
C_coli	Campylobacter coli result	0 Negative; 1 Positive
Salmonella-Shigella	Co-infection by Salmonella and Shigella	0 Negative; 1 Positive
Salmonella-Shigella-Campylobacter	Co-infection by Salmonella, Shigella and Campylobacter	0 Negative; 1 Positive
Salmonella-Campylobacter	Co-infection by Salmonella and Campylobacter	0 Negative; 1 Positive
Shigella-Campylobacter	Co-infection by Shigella and Campylobacter	0 Negative; 1 Positive
